# Supplementary material for: LT1-3, a Slit2-Derived Peptide, Exhibits Anti-Tumor Activity and Improves Cisplatin Therapy
Source: Cells. 2025 Oct 22;14(21):1654. doi: 10.3390/cells14211654 (PMC12607519; doi:10.3390/cells14211654)
Supplement: Supplementary file 1 [file cells-14-01654-s001.zip]

Archive with 1 entries (1 files):
- cells-3893080-supplementary.pdf
